# Supplementary material for: Attention in our digital ecosystem: The five interactive components that drive media multitasking
Source: Psychon Bull Rev. 2025 Jun 27;32(6):2454–71. doi: 10.3758/s13423-025-02722-5 (PMC12627141; doi:10.3758/s13423-025-02722-5)
Supplement: Supplementary file 1 — Supplementary file1 (XLSX 21 KB) [file 13423_2025_2722_MOESM1_ESM.xlsx]

## Sheet: Sheet1
Authors	Reference	Architectural Layer	Dispositional Layer	Metacognitive Layer	Task Valuation Layer	Environmental Layer	Architectural + Dispositional	Architectural + Metacognitive	Architectural + Task Valuation	Architectural + Environmental	Dispositional + Metacognitive	Dispositional + Task Valuation	Dispositional + Environmental	Metacognitive + Task Valuation	Metacognitive + Environment	Task Valuation + Environment
Ophir et al. (2009)	Ophir, E., Nass, C., & Wagner, A. D. (2009). Cognitive control in media multitaskers. Proceedings of the National Academy of Sciences, 106(37), 15583-15587.	1	0	0	0	0	0	0	0	0	0	0	0	0	0	0
Matthews et al. (2022)	Matthews, N., Mattingley, J. B., & Dux, P. E. (2022). Media-multitasking and cognitive control across the lifespan. Scientific Reports 2022, 12(1), 1–10.	1	0	0	0	0	0	0	0	0	0	0	0	0	0	0
Drody et al. (2022)	Drody, A. C., Ralph, B. C. W., Danckert, J., & Smilek, D. (2022). Boredom and media multitasking. Frontiers in Psychology, 13.	0	1	0	1	0	0	0	0	0	0	0	0	0	0	0
Lopez & Orr (2022)	Lopez, J. J., & Orr, J. M. (2022). Effects of media multitasking frequency on a novel volitional multitasking paradigm. PeerJ, 10, e12603.	1	1	0	0	0	0	0	0	0	0	0	0	0	0	0
Mayl et al. (2023)	Mayl, J. J., Vaala, S. E., Patel, P. V., Ritter, M. B., & Richardson, K. M. (2023). Media Multitasking in Medical Students: A Theory-Based Approach to Understanding this Behavior. Teaching and learning in medicine, 35(3), 265–276.	1	0	1	1	1	0	1	1	1	0	0	0	1	1	1
Cain et al. (2016)	Cain, M. S., Leonard, J. A., Gabrieli, J. D. E., & Finn, A. S. (2016). Media multitasking in adolescence. Psychonomic Bulletin and Review, 23(6), 1932–1941.	1	1	0	0	0	0	0	0	0	0	0	0	0	0	0
Shukla (2023)	Shukla S. (2023). High media multitasking habit influences self-referential emotional memory. Cognitive processing, 24(1), 71–81.	1	0	0	0	0	0	0	0	0	0	0	0	0	0	0
Wiradhany et al. (2021)	Wiradhany, W., & Koerts, J. (2021). Everyday functioning-related cognitive correlates of media multitasking: a mini meta-analysis. Media Psychology, 24(2), 276–303.	1	0	0	0	0	0	0	0	0	0	0	0	0	0	0
Li & Fan (2022)	Li, S., & Fan, L. (2022). Media multitasking, depression, and anxiety of college students: Serial mediating effects of attention control and negative information attentional bias. Frontiers in psychiatry, 13, 989201.	1	1	0	0	0	1	0	0	0	0	0	0	0	0	0
Soldatova & Koshevaya (2023)	Soldatova, G. U., & Koshevaya, A. G. (2023). Media Multitasking in Mixed Reality Learning Situations: What Determines Its Effectiveness?. Psychology in Russia : state of the art, 16(4), 90–108.	1	0	1	0	0	0	0	0	0	0	0	0	0	0	0
Rioja et al. (2023)	Rioja, K., Cekic, S., Bavelier, D., & Baumgartner, S. (2023). Unravelling the link between media multitasking and attention across three samples. Technology, mind, and behavior, 4(2), tmb0000106.	1	1	0	0	0	0	0	0	0	0	0	0	0	0	0
Soldatova et al. (2019)	Soldatova, G., Chigarkova, S., & Dreneva, A. (2019). Features of Media Multitasking in School-Age Children. Behavioral sciences, 9(12), 130.	1	0	0	0	0	0	0	0	0	0	0	0	0	0	0
Uncapher et al. (2016)	Uncapher, M. R., K. Thieu, M., & Wagner, A. D. (2016). Media multitasking and memory: Differences in working memory and long-term memory. Psychonomic Bulletin and Review, 23(2), 483–490.	1	1	0	0	0	0	0	0	0	0	0	0	0	0	0
Kobayashi et al. (2020)	Kobayashi, K., Oishi, N., Yoshimura, S., Ueno, T., Miyagi, T., Murai, T., & Fujiwara, H. (2020). Relationship between media multitasking and functional connectivity in the dorsal attention network. Scientific reports, 10(1), 17992.	1	0	0	0	0	0	0	0	0	0	0	0	0	0	0
Martín-Perpiñá et al. (2019)	Martín-Perpiñá, M. M., Viñas Poch, F., & Malo Cerrato, S. (2019). Media multitasking impact in homework, executive function and academic performance in Spanish adolescents. Psicothema, 31(1), 81–87.	1	0	0	0	0	0	0	0	0	0	0	0	0	0	0
Edwards & Shin (2017)	Edwards, K. S., & Shin, M. (2017). Media multitasking and implicit learning. Attention, perception & psychophysics, 79(5), 1535–1549.	1	0	0	0	0	0	0	0	0	0	0	0	0	0	0
Ralph et al., (2014)	Ralph, B. C., Thomson, D. R., Cheyne, J. A., & Smilek, D. (2014). Media multitasking and failures of attention in everyday life. Psychological Research, 78(5), 661–669.	1	0	0	0	0	0	0	0	0	0	0	0	0	0	0
Lopez et al. (2020)	Lopez, R. B., Heatherton, T. F., & Wagner, D. D. (2020). Media multitasking is associated with higher risk for obesity and increased responsiveness to rewarding food stimuli. Brain imaging and behavior, 14(4), 1050–1061.	1	0	0	0	0	0	0	0	0	0	0	0	0	0	0
Ralph et al. (2014)	Ralph, B. C. W., Thomson, D. R., Seli, P., Carriere, J. S. A., & Smilek, D. (2015). Media multitasking and behavioral measures of sustained attention. Attention, Perception, and Psychophysics, 77(2), 390–401.	1	0	0	0	0	0	0	0	0	0	0	0	0	0	0
Elbe et al. (2019)	Elbe, P., Sörman, D. E., Mellqvist, E., Brändström, J., & Ljungberg, J. K. (2019). Predicting attention shifting abilities from self-reported media multitasking. Psychonomic bulletin & review, 26(4), 1257–1265.	1	0	0	0	0	0	0	0	0	0	0	0	0	0	0
Becker et al. (2012)	Becker, M. W., Alzahabi, R., & Hopwood, C. J. (2013). Media multitasking is associated with symptoms of depression and social anxiety. Cyberpsychology, Behavior, and Social Networking, 16(2), 132–135.	0	1	0	0	0	0	0	0	0	0	0	0	0	0	0
Zhang et al. (2024)	Zhang, J., Li, X., Liu, S., Xu, C., & Zhang, Z. (2024). Frequent media multitasking modulates the temporal dynamics of resting-state electroencephalography networks. International journal of psychophysiology : official journal of the International Organization of Psychophysiology, 195, 112265.	1	0	0	0	0	0	0	0	0	0	0	0	0	0	0
Ralph et al. (2021)	Ralph, B. C. W., Smith, A. C., Seli, P., & Smilek, D. (2021). The relation between task-unrelated media multitasking and task-related motivation. Psychological Research, 85(1), 408–422.	0	0	0	1	0	0	0	0	0	0	0	0	0	0	0
Kokoç (2021)	Kokoç M. (2021). The mediating role of attention control in the link between multitasking with social media and academic performances among adolescents. Scandinavian Journal of Psychology, 62(4), 493–501.	1	0	0	0	0	0	0	0	0	0	0	0	0	0	0
Błachnio et al. (2023)	Błachnio, A., Przepiorka, A., Cudo, A., Angeluci, A., Ben-Ezra, M., Durak, M., Kaniasty, K., Mazzoni, E., Senol-Durak, E., Hou, W. K., & Benvenuti, M. (2023). Self-Control and Digital Media Addiction: The Mediating Role of Media Multitasking and Time Style. Psychology Research and Behavior Management, 16, 2283–2296.	1	1	0	0	0	0	0	0	0	0	0	0	0	0	0
Ralph & Smilek (2017)	Ralph, B. C. W., & Smilek, D. (2017). Individual differences in media multitasking and performance on the n-back. Attention, Perception, and Psychophysics, 79(2), 582–592.	1	0	0	0	0	0	0	0	0	0	0	0	0	0	0
Moisala et al. (2016)	Moisala, M., Salmela, V., Hietajärvi, L., Salo, E., Carlson, S., Salonen, O., Lonka, K., Hakkarainen, K., Salmela-Aro, K., & Alho, K. (2016). Media multitasking is associated with distractibility and increased prefrontal activity in adolescents and young adults. NeuroImage, 134, 113–121.	1	0	0	0	0	0	0	0	0	0	0	0	0	0	0
Srisinghasongkram et al. (2021)	Srisinghasongkram, P., Trairatvorakul, P., Maes, M., & Chonchaiya, W. (2021). Effect of early screen media multitasking on behavioural problems in school-age children. European Child & Adolescent Psychiatry, 30(8), 1281–1297.	1	1	0	0	0	1	0	0	0	0	0	0	0	0	0
Schneider & Chun (2021)	Schneider, D. W., & Chun, H. (2021). Partitioning switch costs when investigating task switching in relation to media multitasking. Psychonomic bulletin & review, 28(3), 910–917.	1	0	0	0	0	0	0	0	0	0	0	0	0	0	0
Brasel & Gips (2011)	Brasel, S. A., & Gips, J. (2011). Media multitasking behavior: concurrent television and computer usage. Cyberpsychology, Behavior and Social Networking, 14(9), 527–534.	1	1	0	0	0	0	0	0	0	0	0	0	0	0	0
Müller et al. (2021)	Müller, S. M., Schiebener, J., Brand, M., & Liebherr, M. (2021). Decision-making, cognitive functions, impulsivity, and media multitasking expectancies in high versus low media multitaskers. Cognitive Processing, 22(4), 593–607.	1	1	0	1	0	0	0	0	0	0	0	0	0	0	0
Lopez et al. (2018)	Lopez, R. B., Salinger, J. M., Heatherton, T. F., & Wagner, D. D. (2018). Media multitasking is associated with altered processing of incidental, irrelevant cues during person perception. BMC Psychology, 6(1), 44.	0	1	0	0	0	0	0	0	0	0	0	0	0	0	0
Alzahabi et al. (2017)	Alzahabi, R., Becker, M. W., & Hambrick, D. Z. (2017). Investigating the relationship between media multitasking and processes involved in task-switching. Journal of Experimental Psychology: Human Perception and Performance, 43(11), 1872–1894.	1	0	0	0	0	0	0	0	0	0	0	0	0	0	0
Brand et al. (2022)	Brand, J., Lansigan, R. K., Thomas, N., Emond, J., & Gilbert-Diamond, D. (2022). Completing a Sustained Attention Task Is Associated With Decreased Distractibility and Increased Task Performance Among Adolescents With Low Levels of Media Multitasking. Frontiers in Psychology, 12, 804931.	1	0	0	0	1	0	0	0	0	0	0	0	0	0	0
Madore et al. (2020)	Madore, K. P., Khazenzon, A. M., Backes, C. W., Jiang, J., Uncapher, M. R., Norcia, A. M., & Wagner, A. D. (2020). Memory failure predicted by attention lapsing and media multitasking. Nature, 587(7832), 87–91.	1	0	0	0	0	0	0	0	0	0	0	0	0	0	0
Ralph et al. (2020)	Ralph, B. C. W., Seli, P., Wilson, K. E., & Smilek, D. (2020). Volitional media multitasking: awareness of performance costs and modulation of media multitasking as a function of task demand. Psychological Research, 84(2), 404–423.	1	0	0	0	1	0	0	0	0	0	0	0	0	0	0
Christensen et al. (2015)	Christensen, C. G., Bickham, D., Ross, C. S., & Rich, M. (2015). Multitasking With Television Among Adolescents. Journal of Broadcasting & Electronic Media, 59(1), 130–148.	1	0	0	0	1	0	0	0	0	0	0	0	0	0	0
Lui & Wong (2012)	Lui, K. F., & Wong, A. C. (2012). Does media multitasking always hurt? A positive correlation between multitasking and multisensory integration. Psychonomic Bulletin & Review, 19(4), 647–653.	1	0	0	0	0	0	0	0	0	0	0	0	0	0	0
Lui et al. (2023)	Lui, K. F. H., Fan, P., Yip, K. H. M., Wong, Y. K., & Wong, A. C. N. (2023). Are there associations between daily multitasking experience and multitasking performance? Quarterly Journal of Experimental Psychology, 76(1), 133–146.	1	0	0	0	0	0	0	0	0	0	0	0	0	0	0
Limtrakul et al. (2018)	Limtrakul, N., Louthrenoo, O., Narkpongphun, A., Boonchooduang, N., & Chonchaiya, W. (2018). Media use and psychosocial adjustment in children and adolescents. Journal of paediatrics and child health, 54(3), 296–301.	0	1	0	0	0	0	0	0	0	0	0	0	0	0	0
Lui et al. (2021)	Lui, K. F. H., Yip, K. H. M., & Wong, A. C. N. (2021). Gender differences in multitasking experience and performance. Quarterly Journal of Experimental Psychology, 74(2), 344–362.	1	0	0	0	0	0	0	0	0	0	0	0	0	0	0
Schutten et al. (2017)	Schutten, D., Stokes, K. A., & Arnell, K. M. (2017). I want to media multitask and I want to do it now: Individual differences in media multitasking predict delay of gratification and system-1 thinking. Cognitive research: principles and implications, 2(1), 8.	1	1	0	0	0	0	0	0	0	0	0	0	0	0	0
Shih (2013)	Shih, S. I. (2013). A null relationship between media multitasking and well-being. PLoS ONE, 8(5).	1	1	0	0	0	1	0	0	0	0	0	0	0	0	0
Pea et al. (2012)	Pea, R., Nass, C., Meheula, L., Rance, M., Kumar, A., Bamford, H., Nass, M., Simha, A., Stillerman, B., Yang, S., & Zhou, M. (2012). Media use, face-to-face communication, media multitasking, and social well-being among 8- to 12-year-old girls. Developmental Psychology, 48(2), 327–336.	1	1	0	0	1	0	0	0	0	0	0	0	0	0	0
Cardoso-Liete (2016)	Cardoso-Leite, P., Kludt, R., Vignola, G., Ma, W. J., Green, C., & Bavelier, D. (2016). Technology consumption and cognitive control: Contrasting action video game experience with media multitasking. Attention, Perception & Psychophysics, 78(1), 218–241.	1	0	0	0	0	0	0	0	0	0	0	0	0	0	0
Drody et al. (2023)	Drody, A. C., Ralph, B. C. W., Danckert, J., & Smilek, D. (2023). Do rising opportunity costs lead to increases in media multitasking over time? Media Psychology, 27(1), 135–160.	1	0	0	0	1	0	0	0	0	0	0	0	0	0	0
Hadlington & Murphy (2018)	Hadlington, L., & Murphy, K. (2018). Is Media Multitasking Good for Cybersecurity? Exploring the Relationship Between Media Multitasking and Everyday Cognitive Failures on Self-Reported Risky Cybersecurity Behaviors. Cyberpsychology, behavior and social networking, 21(3), 168–172.	1	1	0	0	0	0	0	0	0	0	0	0	0	0	0
Alzahabi & Becker (2013)	Becker, M. W., Alzahabi, R., & Hopwood, C. J. (2013). Media multitasking is associated with symptoms of depression and social anxiety. Cyberpsychology, Behavior, and Social Networking, 16(2), 132–135.	1	0	0	0	0	0	0	0	0	0	0	0	0	0	0
Shah et al. (2014)	Shah, A. V., Mullens, D. J., Van Duyn, L. J., & Januchowski, R. P. (2014). Multitasking behaviors of osteopathic medical students. The Journal of the American Osteopathic Association, 114(8), 654–659.	0	0	0	1	0	0	0	0	0	0	0	0	0	0	0
Szumowska & Kruglanski (2022)	Szumowska, E., & Kruglanski, A. W. (2022). The psychology of getting busy: Multitasking as a consequence of goal activation. Journal of experimental psychology. General, 151(1), 137–160.	0	0	0	1	1	0	0	0	0	0	0	0	0	0	1
Cardoso-Leite et al. (2021)	Cardoso-Leite, P., Buchard, A., Tissieres, I., Mussack, D., & Bavelier, D. (2021). Media use, attention, mental health and academic performance among 8 to 12 year old children. PloS one, 16(11), e0259163.	1	1	0	0	0	1	0	0	0	0	0	0	0	0	0
Cain & Mitroff (2011)	Cain, M. S., Leonard, J. A., Gabrieli, J. D. E., & Finn, A. S. (2016). Media multitasking in adolescence. Psychonomic Bulletin and Review, 23(6), 1932–1941.	1	0	0	0	0	0	0	0	0	0	0	0	0	0	0
Wiradhany & Nieuwenstein (2017)	Wiradhany, W., & Nieuwenstein, M. R. (2017). Cognitive control in media multitaskers: Two replication studies and a meta-Analysis. Attention, Perception, and Psychophysics, 79(8), 2620–2641.	1	0	0	0	0	0	0	0	0	0	0	0	0	0	0
Lee ett al. (2019)	Lee, M., Murphy, K., & Andrews, G. (2019). Using media while interacting face-to-face is associated with psychosocial well-being and personality traits. Psychological Reports, 122(3), 944-967.	0	1	0	0	0	0	0	0	0	0	0	0	0	0	0
Loh & Kanai (2014)	Loh, K. K., & Kanai, R. (2014). Higher media multi-tasking activity is associated with smaller gray-matter density in the anterior cingulate cortex. PloS One, 9(9), e106698.	1	1	0	0	0	0	0	0	0	0	0	0	0	0	0
Gorman & Green (2016)	Gorman, T. E., & Green, C. S. (2016). Short-term mindfulness intervention reduces the negative attentional effects associated with heavy media multitasking. Scientific Reports, 6, 24542.	1	0	0	0	0	0	0	0	0	0	0	0	0	0	0
Yang et al. (2023)	Yang, C. C., Ariati, J., Pham, T., & Smith, C. (2023). Motives for digital social multitasking (DSMT) and problematic phone use among adolescents. Journal of Adolescence, 95(4), 811-823.	0	0	0	1	0	0	0	0	0	0	0	0	0	0	0
Simanjuntak et al. (2022)	Simanjuntak, E., Nawangsari, N. A. F., & Ardi, R. (2022). Academic Cyberslacking: Why Do Students Engage in Non-Academic Internet Access During Lectures?. Psychology Research and Behavior Management, 15, 3257–3273.	0	1	1	1	0	0	0	0	0	1	1	0	1	0	0
Li et al. (2024)	Li, S., Liu, Y., Jing, A., & Wang, Y. (2024). The effects of multitasking on metacognitive monitoring in primary and secondary school students. Journal of Experimental Child Psychology, 242, 105908.	1	0	1	0	0	0	0	0	0	0	0	0	0	0	0
Domoff et al. (2019)	Domoff, S. E., Radesky, J. S., Harrison, K., Riley, H., Lumeng, J. C., & Miller, A. L. (2019). A Naturalistic Study of Child and Family Screen Media and Mobile Device Use. Journal of Child and Family Studies, 28(2), 401–410.	0	0	0	0	1	0	0	0	0	0	0	0	0	0	0
Sina et al. (2023)	Sina, E., Buck, C., Ahrens, W., Coumans, J. M. J., Eiben, G., Formisano, A., Lissner, L., Mazur, A., Michels, N., Molnar, D., Moreno, L. A., Pala, V., Pohlabeln, H., Reisch, L., Tornaritis, M., Veidebaum, T., Hebestreit, A., & I. Family consortium (2023). Digital media exposure and cognitive functioning in European children and adolescents of the I.Family study. Scientific Reports, 13(1), 18855.	1	1	0	0	0	0	0	0	0	0	0	0	0	0	0
Guo et al. (2023)	Guo, R., Liu, Y., Lu, H. J., & Jing, A. (2024). Can you accurately monitor your behaviors while multitasking? The effect of multitasking on metacognition. Psychological research, 88(2), 580–593.	0	0	1	0	0	0	0	0	0	0	0	0	0	0	0
Kostryrka-Allchone et al. (2017)	Kostyrka-Allchorne, K., Cooper, N. R., & Simpson, A. (2017). Touchscreen generation: children's current media use, parental supervision methods and attitudes towards contemporary media. Acta Paediatrica, 106(4), 654–662.	1	0	0	0	0	0	0	0	0	0	0	0	0	0	0
Lim & Shim (2016)	Lim, S., & Shim, H. (2016). Who multitasks on smartphones? Smartphone multitaskers' motivations and personality traits. Cyberpsychology, Behavior, and Social Networking, 19(3), 223–227. https://doi.org/10.1089/cyber.2015.0225	1	1	0	1	0	1	0	1	0	0	0	0	0	0	0
Kostyrka-Allchorne et al. (2020)	Kostyrka-Allchorne, K., Cooper, N. R., Simpson, A., & Sonuga-Barke, E. J. S. (2020). Children's mental health and recreation: Limited evidence for associations with screen use. Acta Paediatrica, 109(12), 2648–2655.	1	1	0	0	0	0	0	0	0	0	0	0	0	0	0
Minear et al. (2013)	Minear, M., Brasher, F., McCurdy, M., Lewis, J., & Younggren, A. (2013). Working memory, fluid intelligence, and impulsiveness in heavy media multitaskers. Psychonomic Bulletin and Review, 20(6), 1274–1281.	1	1	0	0	0	0	0	0	0	0	0	0	0	0	0
Wasserman et al. (2019)	Wasserman, J. A., Kononova, A., Moldovan, T., & Cotten, S. R. (2018). A Pilot Study Examining the Effects of Educational Setting and Stress on Multitasking Among Medical Students. Medical Science Educator, 29(1), 139–148.	0	1	0	0	1	0	0	0	0	0	0	0	0	0	0
Yang & Christofferson (2020)	Yang, C. C., & Christofferson, K. (2020). On the Phone When We're Hanging Out: Digital Social Multitasking (DSMT) and Its Socioemotional Implications. Journal of Youth and Adolescence, 49(6), 1209–1224.	0	1	0	0	1	0	0	0	0	0	0	0	0	0	0
Błachnio & Przepiorka (2016)	Błachnio, A., & Przepiorka, A. (2016). Dysfunction of Self-Regulation and Self-Control in Facebook Addiction. The Psychiatric Quarterly, 87(3), 493–500.	0	1	0	0	0	0	0	0	0	0	0	0	0	0	0
Sanbonmatsu et al. (2013)	Sanbonmatsu, D. M., Strayer, D. L., Medeiros-Ward, N., & Watson, J. M. (2013). Who multi-tasks and why? Multi-tasking ability, perceived multi-tasking ability, impulsivity, and sensation seeking. PLoS ONE, 8(1).	1	1	1	0	0	1	1	0	0	1	0	0	0	0	0
Han et al. (2022)	Han, J. H., Park, S. J., & Kim, Y. (2022). Phubbing as a Millennials' New Addiction and Relating Factors Among Nursing Students. Psychiatry Investigation, 19(2), 135–145.	1	1	0	1	0	1	0	1	0	0	1	0	0	0	0
